# Supplementary material for: The multifaceted nature of Egyptian mummification: Paleoradiological insights into child mummies
Source: PLoS One. 2024 Dec 20;19(12):e0316018. doi: 10.1371/journal.pone.0316018 (PMC11661624; doi:10.1371/journal.pone.0316018)
Supplement: S1 Table — kV = kilovolt, mA = milliampere, mm = millimeter. Two CT scans with different parameters were generated in cases 4, 10 and 13. (XLSX) [file pone.0316018.s002.xlsx]

## Sheet: Tabelle1
S1 Table. Summary of CT scan parameters.
Case	Inventory number	Place of CT scanning	Year of CT scanning	CT scanner	Scans	Tube voltage (kV)	Tube current (mA)	Slice thickness (mm)
1	ÄM 505/04	Mobile CT scanner unit next to the museum depot, Berlin/DE	2015	Somatom Scope Siemens	Whole body	130	68	0.75
2	ÄM 722	Mobile CT scanner unit next to the museum depot, Berlin/DE	2015	Somatom Scope Siemens	Whole body	130	72	0.75
3	ÄM 704	Mobile CT scanner unit next to the museum depot, Berlin/DE	2015	Somatom Scope Siemens	Whole body	130	77	0.75
4	III 8226	Klinik für Radiologie und Nuklearmedizin der Universitätsmedizin Mannheim - Universität Heidelberg, Mannheim/DE	2009	Definition Siemens	Whole body	140	500	1.5
4	III 8226				Head + neck	120	480	0.6
5	ÄM 11413	Diagnostische und Interventionelle Radiologie, Klinikum Ernst von Bergmann, Potsdam/DE	2016	Somatom Scope Siemens	Whole body	130	197	0.75
6	PM 6356	Klinik für diagnostische und interventionelle Radiologie und Neurologie, St. Bernward Krankenhaus Hildesheim, Hildesheim/DE	2015	Brilliance 64 Philips	Whole body	120	456	1.0
7	ÄM 505/03	Mobile CT scanner unit next to the museum depot, Berlin/DE	2015	Somatom Scope Siemens	Whole body	130	90	0.75
8	ÄM 11412	Diagnostische und Interventionelle Radiologie, Klinikum Ernst von Bergmann, Potsdam/DE	2016	Somatom Scope Siemens	Whole body	130	206	0.75
9	ÄM 504/03	Mobile CT scanner unit next to the museum depot, Berlin/DE	2015	Somatom Scope Siemens	Whole body	130	81	0.75
10	6027	Klinik und Poliklinik für Diagnostische und Interventionelle Radiologie, Universitätsklinikum Leipzig, Leipzig/DE	2016	4752B1D Philips	Whole body	120	40	0.67
10	6027				Head + neck	120	40	0.67
11	PM 5206	Klinik für diagnostische und interventionelle Radiologie und Neurologie, St. Bernward Krankenhaus Hildesheim, Hildesheim/DE	2015	Brilliance 64 Philips	Whole body	120	391	1.0
12	ÄS 18	Klinik für Radiologie und Nuklearmedizin der Universitätsmedizin Mannheim - Universität Heidelberg, Mannheim/DE	2013	Somatom Definition Siemens	Whole body	140	94	0.6
13	Cat. 2230/1	Mobile CT scanner unit next to the museum, Turin/IT	2017	Aquilion Prime Toshiba	Whole body	135	80	1.0
13	Cat. 2230/1				Whole body	135	80	0.5
14	ÄM 16800/03	Mobile CT scanner unit next to the museum depot, Berlin/DE	2015	Somatom Scope Siemens	Whole body	130	95	0.75
15	ÄM 723	Mobile CT scanner unit next to the museum depot, Berlin/DE	2015	Somatom Scope Siemens	Whole body	130	68	0.75
16	Ä 16 (IN 2463a)	Klinik für Radiologie und Nuklearmedizin der Universitätsmedizin Mannheim - Universität Heidelberg, Mannheim/DE	2013	Somatom Definition Siemens	Whole body	120	308	0.6
17	ÄM 12125	Diagnostische und Interventionelle Radiologie, Klinikum Ernst von Bergmann, Potsdam/DE	2016	Somatom Scope Siemens	Whole body	130	156	0.75
18	Ä 17 (IN 2463b)	Klinik für Radiologie und Nuklearmedizin der Universitätsmedizin Mannheim - Universität Heidelberg, Mannheim/DE	2013	Somatom Definition Siemens	Whole body	140	94	0.6
19	ÄM 36101/01	Mobile CT scanner unit next to the museum depot, Berlin/DE	2015	Somatom Scope Siemens	Whole body (3 parts)	130	68	0.75
20	Ä 15 (IN 2462a)	Klinik für Radiologie und Nuklearmedizin der Universitätsmedizin Mannheim - Universität Heidelberg, Mannheim/DE	2013	Somatom Definition Siemens	Whole body	140	79	0.6
21	III 30	Institut für Rechtsmedizin, Universität Basel, Basel/CH	2016	Emotion 16 Siemens	Whole body	110	161	1.5
kV = kilovolt, mA = milliampere, mm = millimeter. Two CT scans with different parameters were generated in cases 4, 10 and 13.
