# Supplementary material for: The multifaceted nature of Egyptian mummification: Paleoradiological insights into child mummies
Source: PLoS One. 2024 Dec 20;19(12):e0316018. doi: 10.1371/journal.pone.0316018 (PMC11661624; doi:10.1371/journal.pone.0316018)
Supplement: S2 Table — Inv. No. = inventory number, TT = Theban Tomb, M = male, F = female, Indet. = indeterminate, D = dark-coloured areas, Res = resin-like substances, Gr = granular materials, T = textile, Int = intact, Dis = disrupted, E = ethmoid, Sp = sphenoid, TO = transorbital, CC = craniocervical, Abd (left) = abdominal incision (left flank), per = perineal. Time spans are cited according to [16]: Old Kingdom = 2686–2160 BC, First Intermediate Period = 2160–2055 BC, Third Intermediate Period = 1069–664 BC, Late Period = 664–332 BC, Ptolemaic Period = 332–30 BC, Roman Period = 30 BC–395 AD. Abbreviations used to shorten the mummification techniques are taken from [11]. (XLSX) [file pone.0316018.s003.xlsx]

## Sheet: Table 1
S2 Table. Evidence on the applied mummification techniques.
Case	Inv. No.	Name	Sex	Age at death (years)	Age group (years)	Archaeological site	Time period	Textile wrappings	Limbs individually wrapped	Embalming substances between the wrappings	Embalming substances on the skin	Excerebration	Excerebration route	Cranial packing	Nasal packing	Evisceration	Evisceration route	Torso packing	Hounsfield unit of resin-like substances
1	ÄM 505/04	Tkauthi/Ta-kau-udja	F	1 (± 3 months)	Neonate–1 year	Western Thebes, El-Khokha, Soter family (TT 32)	Roman Period	Yes	Unknown	D, Res	Gr, Res	Yes	E	T	No	Yes	Abd (left)	Gr, Res	149 ± 78
2	ÄM 722	Unknown	M	1–1.5	1–3	Western Thebes	Late Period–early Ptolemaic Period	Yes	Yes	D	D, Gr	Yes	E	No	T	Yes	Per	Gr, Res, T	212 ± 15
3	ÄM 704	Ta-scherit-en-pa-mai	F	1.5–2.5	1–3	Western Thebes	Late Ptolemaic Period	Yes	No	D, Res	Gr, Res	Yes	E	No	No	Yes	Unknown	Res, T	124 ± 33
4	III 8226	Unknown	Ind.	2–3	1–3	Unknown	Ptolemaic Period– Roman Period	Yes	No	D, Gr, Res	Res	Yes	E	Res	No	Unknown	Unknown	Unknown	189 ± 142
5	ÄM 11413	Unknown	M	2–3	1–3	Fayoum Oasis, Hawara, Tomb of Aline	Roman Period	Yes	No	Gr	Gr	No	No	No	No	Unknown	Unknown	No	No res
6	PM 6356	Unknown	Ind.	2–4	1–3	Asyut (?)	Old Kingdom–First Intermediate Period	Yes	Yes	Gr	Gr	No	No	No	No	Unknown	Unknown	No	No res
7	ÄM 505/03	Phaminis/Pa-Min	M	2.5–4	1–3	Western Thebes, El-Khokha, Soter family (TT 32)	Roman Period	Yes	Yes	D, Res	Gr, Res	Yes	E	No	No	Yes	Abd (left)	Res, T	142 ± 21
8	ÄM 11412	Unknown	F	2.5–4	1–3	Fayoum Oasis, Hawara, Tomb of Aline	Roman Period	Yes	No	Gr	Gr	No	No	No	No	No	No	No	No res
9	ÄM 504/03	Sensaos/Ta-scherit-djed-Hor	F	3–4	1–3	Western Thebes, El-Khokha, Soter family (TT 32)	Roman Period	Yes	Yes	D, Res	Gr, Res	Yes	E, TO	No	No	Yes	Abd (left)	Res, T	153 ± 25
10	6027	Unknown	M	3–4	1–3	Unknown	Roman Period	No	Unknown	Unknown	D, Gr	No	No	No	No	No	No	No	No res
11	PM 5206	Unknown	M	3–4	1–3	Unknown	Roman Period	Yes	No	D, Res	D, Res	Yes	E	No	No	Yes	Abd (left)	Gr, Res, T	182 ± 180
12	ÄS 18	Unknown	M	3–4	1–3	Unknown	Late Period–early Ptolemaic Period	Yes	Yes	D, Gr	D	No	No	No	No	No	No	No	No res
13	Cat. 2230/1	Petamenophis/Padiamenemipet	M	4–5	4–9	Western Thebes, El-Khokha, Soter family (TT 32)	Roman Period	Yes	Yes	Res	Gr, Res	Yes	E, CC	Res	No	Yes	Abd (left)	Res, T	236 ± 26
14	ÄM 16800/03	Unknown	F	4–6	4–9	Fayoum Oasis, Abusir el-Meleq	Roman Period	Yes	Yes	D, Gr	No	Yes	E	Res	No	Yes	Unknown	Gr, Res, T	401 ± 29
15	ÄM 723	Unknown	M	5–6	4–9	Western Thebes	Third Intermediate Period–Late Period	No	Unknown	Unknown	D, Res	Yes	E	Res	No	No	No	No	310 ± 44
16	Ä 16 (IN 2463a)	Unknown	M	5–7	4–9	Unknown	assumed Ptolemaic Period– Roman Period	No	Unknown	Unknown	D, Gr	No	No	No	No	No	No	No	No res
17	ÄM 12125	Unknown	F	6–7	4–9	Fayoum Oasis, Hawara, Tomb of Aline	Roman Period	Yes	No	D, Gr	Gr	Yes	E	No	No	No	No	Gr	No res
18	Ä 17 (IN 2463b)	Unknown	M	7–9	4–9	Unknown	assumed Ptolemaic Period– Roman Period	No	Unknown	Unknown	D	Yes	E	No	No	No	No	Gr, T (per)	No res
19	ÄM 36101/01	Unknown	F	9–10	4–9	Fayoum Oasis, Er-Rubayat	Roman Period	Yes	No	D, Gr	Gr	Yes	CC	Res	No	Unknown	Unknown	No	-216
20	Ä 15 (IN 2462a)	Unknown	M	10–11	10–15	Unknown	assumed Ptolemaic Period–Roman Period	Yes	No	Gr	Gr	No	No	No	No	No	No	No	No res
21	III 30	Unknown	M	12–14	10–15	Western Thebes	Late Period– early Ptolemaic Period	Yes	No	D, Res	Res	Yes	E, Sp	No	No	Yes	Unknown	Gr	183 ± 15
Inv. No. = inventory number, TT = Theban Tomb, M = male, F = female, Indet. = indeterminate, D = dark-coloured areas, Res = resin-like substances, Gr = granular materials, T = textile, Int = intact, Dis = disrupted, E = ethmoid, Sp = sphenoid, TO = transorbital, CC = craniocervical, Abd (left) = abdominal incision (left flank), per = perineal. Time spans are cited according to (Shaw, 2003): Old K…
