# Supplementary material for: The multifaceted nature of Egyptian mummification: Paleoradiological insights into child mummies
Source: PLoS One. 2024 Dec 20;19(12):e0316018. doi: 10.1371/journal.pone.0316018 (PMC11661624; doi:10.1371/journal.pone.0316018)
Supplement: S3 Table — The checkpoints are evaluated with “+” (structure is present) or “–”(structure is absent). Values of detected checkpoints were summed at the levels of the subcategories, the main categories and the total score. Values of checkpoints that are not present are given in brackets. (XLSX) [file pone.0316018.s004.xlsx]

## Sheet: Tabelle1
S3 Table. Results of the radiological checklist and scoring system applied for the assessment of soft tissue preservation.
Case	1		2		3		4		5		6		7		8		9		10		11		12		13		14		15		16		17		18		19		20		21
Inventory number	ÄM 505/04		ÄM 722		ÄM 704		III 8226		ÄM 11413		PM 6356		ÄM 505/03		ÄM 11412		ÄM 504/03		6027		PM 5206		ÄS 18		Cat. 2230/1		ÄM 16800/03		ÄM 723		Ä 16 (IN 2463a)		ÄM 12125		Ä 17 (IN 2463b)		ÄM 36101/01		Ä 15 (IN 2462a)		III 30
Name	Tkauthi/Ta-kau-udja		Unknown		Ta-scherit-en-pa-mai		Unknown		Unknown		Unknown		Phaminis/Pa-Min		Unknown		Sensaos/Ta-scherit-djed-Hor		Unknown		Unknown		Unknown		Petamenophis/Padiamenemipet		Unknown		Unknown		Unknown		Unknown		Unknown		Unknown		Unknown		Unknown
Age group (years)	Neonate–1 yr		1–3		1–3		1–3		1–3		1–3		1–3		1–3		1–3		1–3		1–3		1–3		4–9		4–9		4–9		4–9		4–9		4–9		4–9		10–15		10–15
Excerebrated	Yes		Yes		Yes		Yes		No		No		Yes		No		Yes		No		Yes		No		Yes		Yes		Yes		No		Yes		Yes		Yes		No		Yes
Eviscerated	Yes		Yes		Yes		Unknown		Unknown		Unknown		Yes		No		Yes		No		Yes		No		Yes		Yes		No		No		No		No		Unknown		No		Yes
Evidence of resin-like substances on the skin	Yes		No		Yes		Yes		No		No		Yes		No		Yes		No		Yes		No		Yes		No		Yes		No		No		No		No		No		Yes
Archaeological site	Western Thebes, El-Khokha, Soter family (TT 32)		Western Thebes		Western Thebes		Unknown		Fayoum Oasis, Hawara, Tomb of Aline		Asyut (?)		Western Thebes, El-Khokha, Soter family (TT 32)		Fayoum Oasis, Hawara, Tomb of Aline		Western Thebes, El-Khokha, Soter family (TT 32)		Unknown		Unknown		Unknown		Western Thebes, El-Khokha, Soter family (TT 32)		Fayoum Oasis, Abusir el-Meleq		Western Thebes		Unknown		Fayoum Oasis, Hawara, Tomb of Aline		Unknown		Fayoum Oasis, Er-Rubayat		Unknown		Western Thebes
Checkpoints	-/+	Score	-/+	Score	-/+	Score	-/+	Score	-/+	Score	-/+	Score	-/+	Score	-/+	Score	-/+	Score	-/+	Score	-/+	Score	-/+	Score	-/+	Score	-/+	Score	-/+	Score	-/+	Score	-/+	Score	-/+	Score	-/+	Score	-/+	Score	-/+	Score
A. Soft tissues of the head and musculoskeletal system		75.0		74.5		25.0		44.5		92.5		23.0		68.0		96.0		94.0		92.0		73.0		92.0		89.0		60.5		77.0		93.0		89.0		85.0		66.5		96.0		86.0
A.1. Head		13.0		18.0		9.0		10.0		18.0		3.0		9.0		16.0		14.0		16.0		13.0		18.0		16.0		9.0		10.0		15.0		16.0		16.0		13.0		16.0		13.0
nose	+	4	+	4	-	(4)	+	4	+	4	-	(4)	+	4	+	4	+	4	+	4	+	4	+	4	+	4	+	4	-	(4)	+	4	+	4	+	4	+	4	+	4	+	4
auricle right	+	2	+	2	+	2	-	(2)	+	2	-	(2)	-	(2)	+	2	+	2	+	2	+	2	+	2	+	2	-	(2)	+	2	+	2	+	2	+	2	-	(2)	+	2	+	2
auricle left	+	2	+	2	+	2	+	2	+	2	-	(2)	-	(2)	+	2	+	2	+	2	+	2	+	2	+	2	-	(2)	+	2	+	2	+	2	+	2	-	(2)	+	2	+	2
ossicles right	-	(1)	+	1	+	1	+	1	+	1	+	1	+	1	+	1	+	1	+	1	-	(1)	+	1	+	1	-	(1)	-	(1)	+	1	+	1	+	1	+	1	+	1	-	(1)
ossicles left	+	1	+	1	+	1	+	1	+	1	-	(1)	+	1	+	1	+	1	+	1	+	1	+	1	+	1	-	(1)	-	(1)	-	(1)	+	1	+	1	-	(1)	+	1	+	1
bulb and/or lens right	+	1	+	1	-	(1)	+	1	+	1	-	(1)	+	1	+	1	+	1	+	1	+	1	+	1	+	1	+	1	+	1	+	1	+	1	+	1	+	1	+	1	+	1
optic nerve right	-	(1)	+	1	-	(1)	-	(1)	+	1	-	(1)	-	(1)	+	1	-	(1)	+	1	-	(1)	+	1	+	1	-	(1)	+	1	+	1	+	1	+	1	+	1	+	1	-	(1)
eye muscles right	+	1	+	1	+	1	-	(1)	+	1	-	(1)	-	(1)	+	1	+	1	+	1	+	1	+	1	+	1	+	1	+	1	+	1	+	1	+	1	+	1	+	1	+	1
bulb and/or lens left	+	1	+	1	+	1	+	1	+	1	+	1	+	1	+	1	+	1	+	1	+	1	+	1	+	1	+	1	+	1	+	1	+	1	+	1	+	1	+	1	+	1
optic nerve left	-	(1)	+	1	-	(1)	-	(1)	+	1	-	(1)	-	(1)	+	1	-	(1)	+	1	-	(1)	+	1	+	1	+	1	+	1	+	1	+	1	+	1	+	1	+	1	-	(1)
eye muscles left	+	1	+	1	+	1	-	(1)	+	1	+	1	+	1	+	1	+	1	+	1	+	1	+	1	+	1	+	1	+	1	+	1	+	1	+	1	+	1	+	1	+	1
falx	-	(2)	+	2	-	(2)	-	(2)	-	(2)	-	(2)	-	(2)	-	(2)	-	(2)	-	(2)	-	(2)	-	(2)	-	(2)	-	(2)	-	(2)	-	(2)	-	(2)	-	(2)	+	2	-	(2)	-	(2)
tentorium	-	(2)	-	(2)	-	(2)	-	(2)	+	2	-	(2)	-	(2)	-	(2)	-	(2)	-	(2)	-	(2)	+	2	-	(2)	-	(2)	-	(2)	-	(2)	-	(2)	-	(2)	-	(2)	-	(2)	-	(2)
A.2. Musculoskeletal system		62.0		56.5		16.0		34.5		74.5		20.0		59.0		80.0		80.0		76.0		60.0		74.0		73.0		51.5		67.0		78.0		73.0		69.0		53.5		80.0		73.0
A.2.1. Tendons and/or musculature		40.0		40.0		16.0		24.0		40.0		20.0		32.0		40.0		40.0		40.0		34.0		40.0		40.0		36.0		40.0		40.0		40.0		40.0		32.0		40.0		40.0
neck and trunk
skull base	+	4	+	4	-	(4)	+	4	+	4	-	(4)	+	4	+	4	+	4	+	4	+	4	+	4	+	4	+	4	+	4	+	4	+	4	+	4	+	4	+	4	+	4
neck	+	4	+	4	-	(4)	+	4	+	4	-	(4)	-	(4)	+	4	+	4	+	4	+	4	+	4	+	4	+	4	+	4	+	4	+	4	+	4	-	(4)	+	4	+	4
thoracic and/or lumbar spine	+	4	+	4	-	(4)	+	4	+	4	-	(4)	-	(4)	+	4	+	4	+	4	+	4	+	4	+	4	-	(4)	+	4	+	4	+	4	+	4	-	(4)	+	4	+	4
pelvis	+	4	+	4	-	(4)	-	(4)	+	4	-	(4)	+	4	+	4	+	4	+	4	+	4	+	4	+	4	+	4	+	4	+	4	+	4	+	4	+	4	+	4	+	4
extremities
upper arm right	+	2	+	2	+	2	-	(2)	+	2	-	(2)	+	2	+	2	+	2	+	2	-	(2)	+	2	+	2	+	2	+	2	+	2	+	2	+	2	+	2	+	2	+	2
upper arm left	+	2	+	2	+	2	-	(2)	+	2	+	2	+	2	+	2	+	2	+	2	+	2	+	2	+	2	+	2	+	2	+	2	+	2	+	2	+	2	+	2	+	2
forearm right	+	2	+	2	-	(2)	-	(2)	+	2	+	2	+	2	+	2	+	2	+	2	-	(2)	+	2	+	2	+	2	+	2	+	2	+	2	+	2	+	2	+	2	+	2
forearm left	+	2	+	2	+	2	-	(2)	+	2	+	2	+	2	+	2	+	2	+	2	+	2	+	2	+	2	+	2	+	2	+	2	+	2	+	2	+	2	+	2	+	2
hand right	+	2	+	2	-	(2)	-	(2)	+	2	-	(2)	+	2	+	2	+	2	+	2	-	(2)	+	2	+	2	+	2	+	2	+	2	+	2	+	2	+	2	+	2	+	2
hand left	+	2	+	2	-	2	-	(2)	+	2	+	2	+	2	+	2	+	2	+	2	+	2	+	2	+	2	+	2	+	2	+	2	+	2	+	2	+	2	+	2	+	2
thigh right	+	2	+	2	+	2	+	2	+	2	+	2	+	2	+	2	+	2	+	2	+	2	+	2	+	2	+	2	+	2	+	2	+	2	+	2	+	2	+	2	+	2
thigh left	+	2	+	2	+	2	+	2	+	2	+	2	+	2	+	2	+	2	+	2	+	2	+	2	+	2	+	2	+	2	+	2	+	2	+	2	+	2	+	2	+	2
lower leg right	+	2	+	2	+	2	+	2	+	2	+	2	+	2	+	2	+	2	+	2	+	2	+	2	+	2	+	2	+	2	+	2	+	2	+	2	+	2	+	2	+	2
lower leg left	+	2	+	2	+	2	+	2	+	2	+	2	+	2	+	2	+	2	+	2	+	2	+	2	+	2	+	2	+	2	+	2	+	2	+	2	+	2	+	2	+	2
foot right	+	2	+	2	-	(2)	+	2	+	2	+	2	+	2	+	2	+	2	+	2	+	2	+	2	+	2	+	2	+	2	+	2	+	2	+	2	+	2	+	2	+	2
foot left	+	2	+	2	+	2	+	2	+	2	+	2	+	2	+	2	+	2	+	2	+	2	+	2	+	2	+	2	+	2	+	2	+	2	+	2	+	2	+	2	+	2
A.2.2. Peri- and intra-articular soft tissues		14.0		8.5		0.0		6.5		26.5		0.0		19.0		32.0		32.0		28.0		18.0		26.0		25.0		7.5		19.0		30.0		25.0		21.0		17.5		32.0		25.0
shoulder right rotator cuff	-	(2)	-	(2)	-	(2)	-	(2)	+	2	-	(2)	+	2	+	2	+	2	+	2	+	2	+	2	+	2	-	(2)	+	2	+	2	+	2	+	2	+	2	+	2	-	(2)
shoulder right long biceps tendon	-	(2)	-	(2)	-	(2)	-	(2)	-	(2)	-	(2)	-	(2)	+	2	+	2	-	(2)	-	(2)	+	2	-	(2)	-	(2)	-	(2)	-	(2)	-	(2)	+	2	+	2	+	2	-	(2)
shoulder right capsule and/or labrum	+	2	-	(2)	-	(2)	+	2	+	2	-	(2)	+	2	+	2	+	2	+	2	+	2	+	2	+	2	-	(2)	+	2	+	2	+	2	+	2	+	2	+	2	+	2
shoulder left rotator cuff	-	(2)	-	(2)	-	(2)	-	(2)	+	2	-	(2)	+	2	+	2	+	2	+	2	+	2	+	2	+	2	-	(2)	+	2	+	2	+	2	+	2	+	2	+	2	+	2
shoulder left long biceps tendon	-	(2)	-	(2)	-	(2)	-	(2)	-	(2)	-	(2)	-	(2)	+	2	+	2	-	(2)	+	2	+	2	-	(2)	-	(2)	+	2	+	2	-	(2)	-	(2)	+	2	+	2	+	2
shoulder left capsule and/or labrum	+	2	-	(2)	-	(2)	-	(2)	+	2	-	(2)	+	2	+	2	+	2	+	2	+	2	+	2	+	2	-	(2)	+	2	+	2	+	2	+	2	-	(2)	+	2	+	2
hip right capsule and/or labrum	+	4	+	4	-	(4)	-	(4)	+	4	-	(4)	+	4	+	4	+	4	+	4	+	4	+	4	+	4	-	(4)	-	(4)	+	4	+	4	+	4	-	(4)	+	4	+	4
hip left capsule and/or labrum	-	(4)	-	(4)	-	(4)	-	(4)	+	4	-	(4)	+	4	+	4	+	4	+	4	+	4	+	4	+	4	-	(4)	-	(4)	+	4	+	4	+	4	-	(4)	+	4	+	4
knee right anterior cruciate ligament	-	(1.5)	-	(1.5)	-	(1.5)	-	(1.5)	+	1.5	-	(1.5)	-	(1.5)	+	1.5	+	1.5	+	1.5	-	(1.5)	-	(1.5)	+	1.5	-	(1.5)	+	1.5	+	1.5	+	1.5	-	(1.5)	+	1.5	+	1.5	-	(1.5)
knee right posterior cruciate ligament	-	(1.5)	-	(1.5)	-	(1.5)	-	(1.5)	+	1.5	-	(1.5)	-	(1.5)	+	1.5	+	1.5	+	1.5	-	(1.5)	-	(1.5)	+	1.5	-	(1.5)	+	1.5	+	1.5	+	1.5	-	(1.5)	-	(1.5)	+	1.5	-	1.5
knee right medial meniscus	+	1.5	+	1.5	-	(1.5)	+	1.5	+	1.5	-	(1.5)	+	1.5	+	1.5	+	1.5	+	1.5	-	(1.5)	+	1.5	+	1.5	+	1.5	+	1.5	+	1.5	-	(1.5)	+	1.5	+	1.5	+	1.5	+	1.5
knee right lateral meniscus	+	1.5	-	(1.5)	-	(1.5)	+	1.5	+	1.5	-	(1.5)	+	1.5	+	1.5	+	1.5	+	1.5	-	(1.5)	+	1.5	+	1.5	+	1.5	+	1.5	+	1.5	+	1.5	+	1.5	+	1.5	+	1.5	+	1.5
knee left anterior cruciate ligament	-	(1.5)	-	(1.5)	-	(1.5)	-	(1.5)	-	(1.5)	-	(1.5)	-	(1.5)	+	1.5	+	1.5	+	1.5	-	(1.5)	-	(1.5)	-	(1.5)	-	(1.5)	-	(1.5)	+	1.5	+	1.5	-	(1.5)	-	(1.5)	+	1.5	+	1.5
knee left posterior cruciate ligament	-	(1.5)	-	(1.5)	-	(1.5)	-	(1.5)	+	1.5	-	(1.5)	-	(1.5)	+	1.5	+	1.5	+	1.5	-	(1.5)	-	(1.5)	-	(1.5)	+	1.5	-	(1.5)	+	1.5	+	1.5	-	(1.5)	-	(1.5)	+	1.5	+	1.5
knee left medial meniscus	+	1.5	+	1.5	-	(1.5)	+	1.5	+	1.5	-	(1.5)	-	(1.5)	+	1.5	+	1.5	+	1.5	-	(1.5)	+	1.5	+	1.5	+	1.5	+	1.5	+	1.5	-	(1.5)	-	(1.5)	+	1.5	+	1.5	+	1.5
knee left lateral meniscus	+	1.5	+	1.5	-	(1.5)	-	(1.5)	+	1.5	-	(1.5)	-	(1.5)	+	1.5	+	1.5	+	1.5	-	(1.5)	+	1.5	+	1.5	+	1.5	+	1.5	+	1.5	+	1.5	-	(1.5)	+	1.5	+	1.5	+	1.5
A.2.3. Intervertebral discs		8.0		8.0		0.0		4.0		8.0		0.0		8.0		8.0		8.0		8.0		8.0		8.0		8.0		8.0		8.0		8.0		8.0		8.0		4.0		8.0		8.0
thoracic spine	+	4	+	4	-	(4)	+	4	+	4	-	(4)	+	4	+	4	+	4	+	4	+	4	+	4	+	4	+	4	+	4	+	4	+	4	+	4	-	(4)	+	4	+	4
lumbar spine	+	4	+	4	-	(4)	-	(4)	+	4	-	(4)	+	4	+	4	+	4	+	4	+	4	+	4	+	4	+	4	+	4	+	4	+	4	+	4	+	4	+	4	+	4
B. Organs and organ systems		9.5		7.0		0.0		2.0		17.5		1.0		11.5		33.0		16.0		45.0		19.5		53.5		7.0		1.5		38.5		36.5		35.5		43.0		3.0		38.5		14.0
B.1. Central nervous system and peripheral nerves		2.0		2.0		0.0		2.0		5.0		1.0		1.5		4.0		6.0		6.0		4.0		6.0		2.0		1.5		2.0		2.0		5.0		5.0		0.5		7.0		6.0
brain mass/fragments	-	(1)	-	1	-	(1)	+	1	+	1	+	1	-	(1)	+	1	+	1	+	1	-	(1)	+	1	-	(1)	-	(1)	+	1	+	1	+	1	-	(1)	-	(1)	+	1	+	1
or
brain cerebrum	-	(2)	-	(2)	-	(2)	-	(2)	-	(2)	-	(2)	-	(2)	-	(2)	-	(2)	-	(2)	-	(2)	-	(2)	-	(2)	-	(2)	-	(2)	-	(2)	-	(2)	-	(2)	-	(2)	-	(2)	-	(2)
brain cerebellum	-	(1)	-	(1)	-	(1)	-	(1)	-	(1)	-	(1)	-	(1)	-	(1)	-	(1)	-	(1)	-	(1)	-	(1)	-	(1)	-	(1)	-	(1)	-	(1)	-	(1)	-	(1)	-	(1)	-	(1)	-	(1)
brain brainstem	-	(1)	-	(1)	-	(1)	-	(1)	-	(1)	-	(1)	-	(1)	-	(1)	-	(1)	-	(1)	-	(1)	-	(1)	-	(1)	-	(1)	-	(1)	-	(1)	-	(1)	-	(1)	-	(1)	-	(1)	-	(1)
trigeminal and/or facial nerve	-	(1)	-	(1)	-	(1)	-	(1)	-	(1)	-	(1)	-	(1)	-	(1)	-	(1)	-	(1)	-	(1)	-	(1)	-	(1)	-	(1)	-	(1)	-	(1)	-	(1)	-	(1)	-	(1)	+	1	-	(1)
spinal cord and/or dura cervical	-	(1)	+	1	-	(1)	-	(1)	+	1	-	(1)	+	1	+	1	+	1	+	1	-	(1)	+	1	-	(1)	-	(1)	-	(1)	-	(1)	+	1	+	1	-	(1)	+	1	+	1
spinal cord and/or dura thoracic	-	(1)	+	1	-	(1)	+	1	+	1	-	(1)	-	(1)	+	1	+	1	+	1	+	1	+	1	-	(1)	-	(1)	+	1	-	(1)	+	1	+	1	-	(1)	+	1	+	1
peripheral nerves cervical	-	(1)	-	(1)	-	(1)	-	(1)	-	(1)	-	(1)	-	(1)	-	(1)	+	1	+	1	+	1	+	1	-	(1)	+	1	-	(1)	-	(1)	-	(1)	+	1	-	(1)	+	1	+	1
peripheral nerves thoracic	+	1	-	(1)	-	(1)	-	(1)	+	1	-	(1)	-	(1)	-	(1)	+	1	+	1	+	1	+	1	+	1	-	(1)	-	(1)	-	(1)	+	1	+	1	-	(1)	+	1	+	1
peripheral nerves lumbar	+	0.5	-	(0.5)	-	(0.5)	-	(0.5)	+	0.5	-	(0.5)	-	(0.5)	+	0.5	+	0.5	+	0.5	+	0.5	+	0.5	+	0.5	-	(0.5)	-	(0.5)	+	0.5	+	0.5	+	0.5	-	(0.5)	+	0.5	+	0.5
peripheral nerves sacral	+	0.5	-	(0.5)	-	(0.5)	-	(0.5)	+	0.5	-	(0.5)	+	0.5	+	0.5	+	0.5	+	0.5	+	0.5	+	0.5	+	0.5	+	0.5	-	(0.5)	+	0.5	+	0.5	+	0.5	+	0.5	+	0.5	+	0.5
B.2. Cardiorespiratory system		0.0		0.0		0.0		0.0		0.0		0.0		0.0		5.5		0.0		9.0		2.0		8.0		0.0		0.0		9.0		12.0		7.0		12.0		0.0		9.0		5.5
hypopharynx and/or larynx	-	(1)	-	(1)	-	(1)	-	(1)	-	(1)	-	(1)	-	(1)	-	(1)	-	(1)	-	(1)	-	(1)	+	1	-	(1)	-	(1)	-	(1)	+	1	+	1	+	1	-	(1)	-	(1)	+	1
thyroid gland	-	(5)	-	(5)	-	(5)	-	(5)	-	(5)	-	(5)	-	(5)	-	(5)	-	(5)	-	(5)	-	(5)	-	(5)	-	(5)	-	(5)	-	(5)	-	(5)	-	(5)	-	(5)	-	(5)	-	(5)	-	(5)
trachea	-	(2)	-	(2)	-	(2)	-	(2)	-	(2)	-	(2)	-	(2)	-	(2)	-	(2)	-	(2)	+	2	-	(2)	-	(2)	-	(2)	-	(2)	+	2	-	(2)	+	2	-	(2)	-	(2)	-	(2)
lung right	-	(2.5)	-	(2.5)	-	(2.5)	-	(2.5)	-	(2.5)	-	(2.5)	-	(2.5)	-	(2.5)	-	(2.5)	+	2.5	-	(2.5)	+	2.5	-	(2.5)	-	(2.5)	+	2.5	+	2.5	+	2.5	+	2.5	-	(2.5)	+	2.5	+	2.5
lung left	-	(2.5)	-	(2.5)	-	(2.5)	-	(2.5)	-	(2.5)	-	(2.5)	-	(2.5)	+	2.5	-	(2.5)	+	2.5	-	(2.5)	+	2.5	-	(2.5)	-	(2.5)	+	2.5	+	2.5	+	2.5	+	2.5	-	(2.5)	+	2.5	-	(2.5)
heart pericardium	-	(1)	-	(1)	-	(1)	-	(1)	-	(1)	-	(1)	-	(1)	+	1	-	(1)	+	1	-	(1)	-	(1)	-	(1)	-	(1)	+	1	+	1	+	1	+	1	-	(1)	+	1	-	(1)
heart intraventricular septum	-	(1)	-	(1)	-	(1)	-	(1)	-	(1)	-	(1)	-	(1)	-	(1)	-	(1)	-	(1)	-	(1)	-	(1)	-	(1)	-	(1)	-	(1)	-	(1)	-	(1)	-	(1)	-	(1)	-	(1)	-	(1)
heart four chambers	-	(1)	-	(1)	-	(1)	-	(1)	-	(1)	-	(1)	-	(1)	-	(1)	-	(1)	-	(1)	-	(1)	-	(1)	-	(1)	-	(1)	-	(1)	-	(1)	-	(1)	-	(1)	-	(1)	-	(1)	-	(1)
heart myocardium	-	(1)	-	(1)	-	(1)	-	(1)	-	(1)	-	(1)	-	(1)	-	(1)	-	(1)	+	1	-	(1)	-	(1)	-	(1)	-	(1)	+	1	+	1	-	(1)	+	1	-	(1)	+	1	-	(1)
heart valves	-	(1)	-	(1)	-	(1)	-	(1)	-	(1)	-	(1)	-	(1)	-	(1)	-	(1)	-	(1)	-	(1)	-	(1)	-	(1)	-	(1)	-	(1)	-	(1)	-	(1)	-	(1)	-	(1)	-	(1)	-	(1)
diaphragm right	-	(1)	-	(1)	-	(1)	-	(1)	-	(1)	-	(1)	-	(1)	+	1	-	(1)	+	1	-	(1)	+	1	-	(1)	-	(1)	+	1	+	1	-	(1)	+	1	-	(1)	+	1	+	1
diaphragm left	-	(1)	-	(1)	-	(1)	-	(1)	-	(1)	-	(1)	-	(1)	+	1	-	(1)	+	1	-	(1)	+	1	-	(1)	-	(1)	+	1	+	1	-	(1)	+	1	-	(1)	+	1	+	1
B.3. Gastrointestinal system		2.5		0.0		0.0		0.0		7.5		0.0		5.0		12.5		5.0		20.0		7.5		22.5		0.0		0.0		17.5		17.5		17.5		15.0		2.5		17.5		0.0
tongue	-	(5)	-	(5)	-	(5)	-	(5)	+	5	-	(5)	+	5	-	(5)	+	5	+	5	+	5	+	5	-	(5)	-	(5)	-	(5)	+	5	+	5	+	5	-	(5)	+	5	-	(5)
esophagus	-	(5)	-	(5)	-	(5)	-	(5)	-	(5)	-	(5)	-	(5)	-	(5)	-	(5)	-	(5)	-	(5)	-	(5)	-	(5)	-	(5)	-	(5)	-	(5)	-	(5)	-	(5)	-	(5)	-	(5)	-	(5)
stomach	-	(2.5)	-	(2.5)	-	(2.5)	-	(2.5)	-	(2.5)	-	(2.5)	-	(2.5)	-	(2.5)	-	(2.5)	-	(2.5)	-	(2.5)	-	(2.5)	-	(2.5)	-	(2.5)	-	(2.5)	-	(2.5)	-	(2.5)	-	(2.5)	-	(2.5)	-	(2.5)	-	(2.5)
intestine	-	(5)	-	(5)	-	(5)	-	(5)	-	(5)	-	(5)	-	(5)	+	5	-	(5)	+	5	-	(5)	+	5	-	(5)	-	(5)	+	5	+	5	+	5	+	5	-	(5)	+	5	-	(5)
rectum and/or anus	+	2.5	-	(2.5)	-	(2.5)	-	(2.5)	+	2.5	-	(2.5)	-	(2.5)	+	2.5	-	(2.5)	-	(2.5)	+	2.5	+	2.5	-	(2.5)	-	(2.5)	+	2.5	+	2.5	+	2.5	-	(2.5)	+	2.5	+	2.5	-	(2.5)
liver	-	(5)	-	(5)	-	(5)	-	(5)	-	(5)	-	(5)	-	(5)	+	5	-	(5)	+	5	-	(5)	+	5	-	(5)	-	(5)	+	5	+	5	+	5	+	5	-	(5)	+	5	-	(5)
gallbladder	-	(5)	-	(5)	-	(5)	-	(5)	-	(5)	-	(5)	-	(5)	-	(5)	-	(5)	-	(5)	-	(5)	-	(5)	-	(5)	-	(5)	-	(5)	-	(5)	-	(5)	-	(5)	-	(5)	-	(5)	-	(5)
spleen	-	(5)	-	(5)	-	(5)	-	(5)	-	(5)	-	(5)	-	(5)	-	5	-	(5)	+	5	-	(5)	+	5	-	(5)	-	(5)	+	5	-	(5)	-	(5)	-	(5)	-	(5)	-	(5)	-	(5)
pancreas	-	(5)	-	(5)	-	(5)	-	(5)	-	(5)	-	(5)	-	(5)	-	(5)	-	(5)	-	(5)	-	(5)	-	(5)	-	(5)	-	(5)	-	(5)	-	(5)	-	(5)	-	(5)	-	(5)	-	(5)	-	(5)
B.4. Genitourinary system		5.0		5.0		0.0		0.0		5.0		0.0		5.0		10.0		5.0		10.0		5.0		15.0		5.0		0.0		10.0		5.0		5.0		10.0		0.0		5.0		2.5
kidney right	-	(2.5)	-	(2.5)	-	(2.5)	-	(2.5)	-	(2.5)	-	(2.5)	-	(2.5)	+	2.5	-	(2.5)	+	2.5	-	2.5	+	2.5	-	2.5	-	(2.5)	+	2.5	-	2.5	-	(2.5)	+	2.5	-	(2.5)	-	2.5	-	(2.5)
kidney left	-	(2.5)	-	(2.5)	-	(2.5)	-	(2.5)	-	(2.5)	-	(2.5)	-	(2.5)	+	2.5	-	(2.5)	+	2.5	-	2.5	+	2.5	-	2.5	-	(2.5)	+	2.5	-	2.5	-	(2.5)	+	2.5	-	(2.5)	-	2.5	-	(2.5)
urinary bladder	-	(5)	-	(5)	-	(5)	-	(5)	-	(5)	-	(5)	-	(5)	-	(5)	-	(5)	-	(5)	-	(5)	+	5	-	(5)	-	(5)	-	(5)	-	(5)	-	(5)	-	(5)	-	(5)	-	(5)	-	(5)
prostate	-	(5)	-	(5)	-	(5)	-	(5)	-	(5)	-	(5)	-	(5)	-	(5)	-	(5)	-	(5)	-	(5)	-	(5)	-	(5)	-	(5)	-	(5)	-	(5)	-	(5)	-	(5)	-	(5)	-	(5)	-	(5)
or
uterus	-	(5)	-	(5)	-	(5)	-	(5)	-	(5)	-	(5)	-	(5)	-	(5)	-	(5)	-	(5)	-	(5)	-	(5)	-	(5)	-	(5)	-	(5)	-	(5)	-	(5)	-	(5)	-	(5)	-	(5)	-	(5)
external genitals penis	-	(2.5)	+	2.5	-	(2.5)	-	(2.5)	+	2.5	-	(2.5)	+	2.5	-	2.5	-	(2.5)	+	2.5	+	2.5	+	2.5	+	2.5	-	(2.5)	+	2.5	+	2.5	-	2.5	+	2.5	-	(2.5)	+	2.5	+	2.5
external genitals scrotum	-	(2.5)	+	2.5	-	(2.5)	-	(2.5)	+	2.5	-	(2.5)	+	2.5	-	2.5	-	(2.5)	+	2.5	+	2.5	+	2.5	+	2.5	-	(2.5)	+	2.5	+	2.5	-	2.5	+	2.5	-	(2.5)	+	2.5	-	(2.5)
or
external genitals labia	+	5	-	(5)	-	(5)	-	(5)	-	(5)	-	(5)	-	(5)	+	5	+	5	-	(5)	-	(5)	-	(5)	-	(5)	-	(5)	-	(5)	-	(5)	+	5	-	(5)	-	(5)	-	(5)	-	(5)
B.5. Vasculature-arteries		0.0		0.0		0.0		0.0		0.0		0.0		0.0		1.0		0.0		0.0		1.0		2.0		0.0		0.0		0.0		0.0		1.0		1.0		0.0		0.0		0.0
intracranial carotid arteries	-	(1)	-	(1)	-	(1)	-	(1)	-	(1)	-	(1)	-	(1)	-	(1)	-	(1)	-	(1)	-	(1)	+	1	-	(1)	-	(1)	-	(1)	-	(1)	-	(1)	-	(1)	-	(1)	-	(1)	-	(1)
cervical carotid arteries	-	(1)	-	(1)	-	(1)	-	(1)	-	(1)	-	(1)	-	(1)	-	(1)	-	(1)	-	(1)	-	(1)	-	(1)	-	(1)	-	(1)	-	(1)	-	(1)	-	(1)	+	1	-	(1)	-	(1)	-	(1)
mediastinal/thoracic arteries	-	(1)	-	(1)	-	(1)	-	(1)	-	(1)	-	(1)	-	(1)	+	1	-	(1)	-	(1)	+	1	-	(1)	-	(1)	-	(1)	-	(1)	-	(1)	+	1	-	(1)	-	(1)	-	(1)	-	(1)
coronary arteries	-	(1)	-	(1)	-	(1)	-	(1)	-	(1)	-	(1)	-	(1)	-	(1)	-	(1)	-	(1)	-	(1)	-	(1)	-	(1)	-	(1)	-	(1)	-	(1)	-	(1)	-	(1)	-	(1)	-	(1)	-	(1)
abdominal aorta	-	(1)	-	(1)	-	(1)	-	(1)	-	(1)	-	(1)	-	(1)	-	(1)	-	(1)	-	(1)	-	(1)	-	(1)	-	(1)	-	(1)	-	(1)	-	(1)	-	(1)	-	(1)	-	(1)	-	(1)	-	(1)
pelvic arteries	-	(1)	-	(1)	-	(1)	-	(1)	-	(1)	-	(1)	-	(1)	-	(1)	-	(1)	-	(1)	-	(1)	+	1	-	(1)	-	(1)	-	(1)	-	(1)	-	(1)	-	(1)	-	(1)	-	(1)	-	(1)
thigh arteries right	-	(1)	-	(1)	-	(1)	-	(1)	-	(1)	-	(1)	-	(1)	-	(1)	-	(1)	-	(1)	-	(1)	-	(1)	-	(1)	-	(1)	-	(1)	-	(1)	-	(1)	-	(1)	-	(1)	-	(1)	-	(1)
lower leg arteries right	-	(1)	-	(1)	-	(1)	-	(1)	-	(1)	-	(1)	-	(1)	-	(1)	-	(1)	-	(1)	-	(1)	-	(1)	-	(1)	-	(1)	-	(1)	-	(1)	-	(1)	-	(1)	-	(1)	-	(1)	-	(1)
thigh arteries left	-	(1)	-	(1)	-	(1)	-	(1)	-	(1)	-	(1)	-	(1)	-	(1)	-	(1)	-	(1)	-	(1)	-	(1)	-	(1)	-	(1)	-	(1)	-	(1)	-	(1)	-	(1)	-	(1)	-	(1)	-	(1)
lower leg arteries left	-	(1)	-	(1)	-	(1)	-	(1)	-	(1)	-	(1)	-	(1)	-	(1)	-	(1)	-	(1)	-	(1)	-	(1)	-	(1)	-	(1)	-	(1)	-	(1)	-	(1)	-	(1)	-	(1)	-	(1)	-	(1)
Total score		84.5		81.5		25.0		46.5		110.0		24.0		79.5		129.0		110.0		137.0		92.5		145.5		96.0		62.0		115.5		129.5		124.5		128.0		69.5		134.5		100.0
The checkpoints are evaluated with “+” (structure is present) or “–“ (structure is absent). Values of detected checkpoints were summed at the levels of the subcategories, the main categories and the total score. Values of checkpoints that are not present are given in brackets.
